# Supplementary material for: OFGPMA: Optimal frequency graph representation learning for pseudogene and miRNA association prediction
Source: Front Genet. 2025 Nov 26;16:1643921. doi: 10.3389/fgene.2025.1643921 (PMC12688278; doi:10.3389/fgene.2025.1643921)
Supplement: Supplementary file 2 [file Table1.xlsx]

## Sheet: Sheet1
Pseudogene	MiRNA	Score	Pseudogenes		Score
MTND4P12	hsa-let-7e-5p	0.9679	RPLP0P2	hsa-miR-34c-5p	0.97
	hsa-let-7d-5p	0.9633		hsa-miR-195-5p	0.962
	hsa-let-7f-5p	0.9504		hsa-miR-320d	0.954
	hsa-let-7c-5p	0.9411		hsa-let-7b-5p	0.947
	hsa-miR-448	0.9377		hsa-miR-15a-5p	0.939
	hsa-let-7d-5p	0.9313		hsa-miR-503-5p	0.931
	hsa-miR-17-5p	0.9248		hsa-miR-3619-5p	0.924
	hsa-let-7b-5p	0.9185		hsa-miR-16-5p	0.916
	hsa-let-7g-5p	0.9121		hsa-miR-146a-5p	0.908
	hsa-let-7a-5p	0.9056		hsa-miR-195-5p	0.901
	hsa-mir-125a	0.8993		hsa-mir-619	0.893
	hsa-mir-196a	0.8929		hsa-mir-627	0.885
	hsa-mir-499a	0.8865		hsa-mir-635	0.878
	hsa-mir-198	0.8888		hsa-mir-650	0.87
	hsa-mir-29a	0.8737		hsa-mir-655	0.862
	hsa-mir-29b	0.8673		hsa-mir-7	0.855
	hsa-let-7a	0.8609		hsa-mir-744	0.847
	hsa-mir-141	0.8545		hsa-mir-942	0.839
	hsa-mir-143	0.8481		hsa-mir-100	0.832
	hsa-mir-145	0.8417		hsa-mir-214	0.824
	hsa-mir-150	0.8535		hsa-mir-484	0.816
	hsa-mir-15a	0.8289		hsa-mir-503	0.809
	hsa-mir-16	0.8255		hsa-mir-99a	0.801
	hsa-mir-21	0.8161		hsa-mir-130a	0.793
	hsa-mir-1	0.8097		hsa-mir-382	0.786
	hsa-mir-133a	0.8033		hsa-mir-483	0.778
	hsa-mir-133b	0.7969		hsa-let-7b	0.77
	hsa-mir-146a	0.7905		hsa-let-7c	0.763
	hsa-mir-155	0.7841		hsa-let-7d	0.755
	hsa-mir-208b	0.7777		hsa-mir-106b	0.747
	hsa-mir-103a	0.7713		hsa-mir-132	0.74
	hsa-mir-106a	0.7649		hsa-mir-137	0.732
	hsa-mir-10b	0.7585		hsa-mir-139	0.724
	hsa-mir-126	0.7521		hsa-mir-15b	0.717
	hsa-mir-135a	0.7457		hsa-mir-222	0.709
	hsa-mir-151a	0.7393		hsa-mir-23b	0.701
	hsa-mir-152	0.7329		hsa-mir-28	0.694
	hsa-mir-17	0.7265		hsa-mir-301a	0.686
	hsa-mir-181b	0.7021		hsa-mir-301b	0.678
	hsa-mir-182	0.7137		hsa-mir-335	0.671
	hsa-mir-183	0.7073		hsa-mir-375	0.663
	hsa-mir-191	0.7009		hsa-mir-376a	0.655
	hsa-mir-192	0.6954		hsa-mir-376b	0.648
	hsa-mir-193b	0.6881		hsa-mir-376c	0.64
	hsa-mir-194	0.6817		hsa-mir-424	0.632
	hsa-mir-195	0.6753		hsa-mir-491	0.625
	hsa-mir-200a	0.6689		hsa-mir-675	0.617
	hsa-mir-200b	0.6625		hsa-mir-199a	0.609
	hsa-mir-200c	0.6516		hsa-mir-410	0.602
	hsa-mir-203	0.6497		hsa-mir-107	0.594
	hsa-mir-204	0.6433		hsa-mir-124	0.586
	hsa-mir-205	0.6369		hsa-mir-128	0.579
	hsa-mir-20a	0.6305		hsa-mir-144	0.571
	hsa-mir-210	0.6241		hsa-mir-153	0.563
	hsa-mir-215	0.6177		hsa-mir-181c	0.556
	hsa-mir-221	0.6113		hsa-mir-34c	0.548
	hsa-mir-223	0.6049		hsa-mir-590	0.54
	hsa-mir-25	0.5989		hsa-mir-9	0.533
	hsa-mir-26b	0.5345		hsa-mir-26a	0.525
	hsa-mir-31	0.5281		hsa-mir-206	0.517
	hsa-mir-34b	0.5217		hsa-mir-485	0.51
	hsa-mir-429	0.5153		hsa-mir-509	0.502
	hsa-mir-449a	0.5089		hsa-mir-765	0.494
	hsa-mir-449b	0.5025		hsa-mir-29c	0.487
	hsa-mir-92a	0.4961		hsa-mir-30d	0.479
	hsa-mir-93	0.4897		hsa-mir-30e	0.471
	hsa-mir-95	0.4833		hsa-mir-140	0.464
	hsa-mir-99b	0.4769		hsa-mir-19a	0.456
	hsa-let-7e	0.4705		hsa-mir-346	0.448
	hsa-mir-101	0.4641		hsa-mir-363	0.441
	hsa-mir-1180	0.4577		hsa-mir-498	0.433
	hsa-mir-1184	0.4513		hsa-let-7f	0.425
	hsa-mir-1246	0.4449		hsa-let-7g	0.418
	hsa-mir-1247	0.4385		hsa-let-7i	0.41
	hsa-mir-125b	0.4321		hsa-mir-138	0.402
	hsa-mir-1273a	0.4257		hsa-mir-149	0.395
	hsa-mir-1302	0.4193		hsa-mir-197	0.387
	hsa-mir-146b	0.4129		hsa-mir-23a	0.379
	hsa-mir-148a	0.4065		hsa-mir-497	0.372
	hsa-mir-148b	0.4001		hsa-mir-548b	0.364
	hsa-mir-18a	0.3937		hsa-mir-10a	0.356
	hsa-mir-18b	0.3873		hsa-mir-127	0.349
	hsa-mir-196b	0.3089		hsa-mir-296	0.341
	hsa-mir-1972	0.3745		hsa-mir-422a	0.333
	hsa-mir-19b	0.3681		hsa-mir-142	0.326
	hsa-mir-219	0.3617		hsa-mir-193a	0.318
	hsa-mir-27a	0.3553		hsa-mir-328	0.311
	hsa-mir-27b	0.3489		hsa-mir-486	0.3105
	hsa-mir-30a	0.3425		hsa-mir-519b	0.3102
	hsa-mir-30b	0.3361		hsa-mir-129	0.31
